# Supplementary material for: Effects of potent neutralizing antibodies from convalescent plasma in patients hospitalized for severe SARS-CoV-2 infection
Source: Nat Commun. 2021 May 27;12:3189. doi: 10.1038/s41467-021-23469-2 (PMC8160346; doi:10.1038/s41467-021-23469-2)
Supplement: Supplementary file 2 — Supplementary Code/Software [file 41467_2021_23469_MOESM2_ESM.zip]

Archive with 7 entries (7 files):
- WHOdiseaseseverityscore,30dayAnalysis_R-code.txt
- WHOdiseaseseverityscoreandmortalityday15Analysis_R-code.txt
- ViralLoadAnalysis_R-code.txt
- NucleocapsidAntibodiesAnalysis_R-code.txt
- KMcurvesandFinegrayModelofdischargeanalysis_R-code.txt
- Inflammatorymarkers,PRNT50andWantaiAntibodiesAnalysis_R-code.txt
- CytokineAnalysis_R-code.txt
