# Supplementary material for: Effects of potent neutralizing antibodies from convalescent plasma in patients hospitalized for severe SARS-CoV-2 infection
Source: Nat Commun. 2021 May 27;12:3189. doi: 10.1038/s41467-021-23469-2 (PMC8160346; doi:10.1038/s41467-021-23469-2)
Supplement: Supplementary file 2 — Supplementary Code/Software [file 41467_2021_23469_MOESM2_ESM.zip › WHOdiseaseseverityscoreandmortalityday15Analysis_R-code.txt]

#######################
# ANALYSIS DAY 15
#######################

# libraries
library(foreign)
library(ggplot2)
library(MASS)
library(Hmisc)
library(haven)
library(JointAI)
library(brant)
library(reshape2)

# load data (insert path to saved dataset)
dat <- load("\\...")

#-------------------------------------------
# Mortality Unadjusted logistic regression
#-------------------------------------------

# fit model 
fit1 <- glm(DeathAlive ~ Treatment, data = dat, family = binomial(link = 'logit'))
# summary of results
smfit1 <- summary(fit1)
# print results
res_unadj_mort <- cbind(exp(coef(fit1)), exp(confint(fit1)), smfit1$coefficients[, 4])
round(res_unadj_mort, digits = 3)

#-------------------------------------------
# Mortality Adjusted logistic regression
#-------------------------------------------
# fit model 
fit2 <- glm(DeathAlive ~ Treatment + Age + Sex + ICUbaseline + CRPbaseline + Lymphocytebaseline + FiO2Base + Bilirubine, 
            data = dat, family = binomial(link = 'logit'))
# summary of results
smfit2 <- summary(fit2)
# print results
res_adj_mort <- cbind(exp(coef(fit2)), exp(confint(fit2)), smfit2$coefficients[, 4])
round(res_adj_mort, digits = 3)

#-------------------------------------------
# WHO Unadjusted ordinal logistic regression
#-------------------------------------------

## Unadjusted logistic regression for WHO ordinal scale
# fit model 
fit3 <- polr(WHO8D15 ~ Treatment, data = dat, Hess = TRUE)
# summary of results
smfit3 <- summary(fit3)
# print results
res_unadj_who <- cbind(exp(coef(fit3)), exp(confint(fit3))[1], exp(confint(fit3))[2])
round(res_unadj_who, digits = 3)
# p-values
(ctable <- coef(summary(fit3)))
p <- pnorm(abs(ctable[, "t value"]), lower.tail = FALSE) * 2
round(p, digits = 3)
# print combined results
round((ctable <- cbind(ctable, "p value" = p)), digits = 3)

#-------------------------------------------
# WHO Adjusted ordinal logistic regression
#-------------------------------------------

## Unadjusted logistic regression for WHO ordinal scale
# fit model 
fit4 <- polr(WHO8D15 ~ Treatment + Age + Sex + ICUbaseline + CRPbaseline + Lymphocytebaseline + FiO2Base + Bilirubine, data = dat, Hess = TRUE)
# summary of results
smfit4 <- summary(fit4)
# print results
res_adj_who <- cbind(exp(coef(fit4)), exp(confint(fit4))[, 1], exp(confint(fit4))[, 2])
round(res_adj_who, digits = 3)
# p-values
(ctable <- coef(summary(fit4)))
p <- pnorm(abs(ctable[, "t value"]), lower.tail = FALSE) * 2
round(p, digits = 3)
# print combined results
round((ctable <- cbind(ctable, "p value" = p)), digits = 3)

## plot
newdat <- expand.grid(
  Treatment = levels(dat$Treatment),
  Age = seq(min(dat$Age, na.rm = T), max(dat$Age, na.rm = T), length.out = 20),
  Sex = 'Male', 
  ICUbaseline = 'No', 
  CRPbaseline = median(dat$CRPbaseline, na.rm = T), 
  Lymphocytebaseline = median(dat$Lymphocytebaseline, na.rm = T), 
  FiO2Base = median(dat$FiO2Base, na.rm = T), 
  Bilirubine = median(dat$Bilirubine, na.rm = T))

newdat <- cbind(newdat, predict(fit4, newdat, type = "probs"))

lnewdat <- melt(newdat, id.vars = c("Age", "Sex", "ICUbaseline", 'CRPbaseline', 'Treatment', 'Lymphocytebaseline', 
                                    'FiO2Base', 'Bilirubine'),
                variable.name = "Level", value.name = "Probability")

levels(lnewdat$Treatment) <- c("SoC", "ConvP")
lnewdat$Level <- factor(lnewdat$Level)

library(stringr)
ggplot(lnewdat, aes(x = Age, y = Probability, colour = Level)) +
  geom_line() + facet_wrap(~ Treatment) + 
  theme_bw() + 
  labs(colour = "WHO 8") + 
  scale_color_manual(name = str_wrap('8-point Disease Severity Scale', width = 10), 
                     values = c('0' = '#000000', 
                                '1' = '#E69F00', 
                                '2' = '#56B4E9', 
                                '3' = '#009E73', 
                                '4' = '#F0E442', 
                                '5' = '#0072B2', 
                                '6' = '#D55E00', 
                                '7' = '#CC79A7', 
                                '8' = '#924900')) + 
  theme(legend.key.height = unit(0.5, "cm"), legend.key.width = unit(0.5, "cm")) 
