# Supplementary material for: Effects of potent neutralizing antibodies from convalescent plasma in patients hospitalized for severe SARS-CoV-2 infection
Source: Nat Commun. 2021 May 27;12:3189. doi: 10.1038/s41467-021-23469-2 (PMC8160346; doi:10.1038/s41467-021-23469-2)
Supplement: Supplementary file 2 — Supplementary Code/Software [file 41467_2021_23469_MOESM2_ESM.zip › ViralLoadAnalysis_R-code.txt]

# Viral Load Analysis
#################
# LIBRARIES
#################
library(readxl)
library(tidyr)
library(ggplot2)
library(dplyr)
library(nlme)

# load data (insert path to saved dataset)
dat <- load("\\...")

# convert to long format
dat_long <- gather(dat, key = time, value = viralLoad, 
                   c("D1 viralload", "D3 Viralload", "D7 Viral load", "D10 Viral load", "D14 Viral load"))

# keep only number with gsub
dat_long$time <- gsub('\\D+', '', dat_long$time)

# change colnames to R friendly format
colnames(dat_long) <- c('id', 'Treatment', 'AliveDead', 'Discharge', 'DischargeOrDeath', 
                        'DaysInHospital', 'Sex', 'Age', 'ICUbaseline', 'CRPbaseline', 
                        'Lymphocytebaseline', 'Bilirubine', 'FiO2Base', 'time', 
                        'viralLoad')

# transform outcome
dat_long$log_viralLoad <- log(dat_long$viralLoad  + 0.001)

# fit model
fit1 <- lme(log_viralLoad ~ time*Treatment + Age + Sex + ICUbaseline + CRPbaseline + 
              Lymphocytebaseline + FiO2Base + Bilirubine, 
            random = ~ time | id, 
            data = dat_long_cc, control = list(opt = 'optim'))

summary(fit1)
