# Supplementary material for: Effects of potent neutralizing antibodies from convalescent plasma in patients hospitalized for severe SARS-CoV-2 infection
Source: Nat Commun. 2021 May 27;12:3189. doi: 10.1038/s41467-021-23469-2 (PMC8160346; doi:10.1038/s41467-021-23469-2)
Supplement: Supplementary file 2 — Supplementary Code/Software [file 41467_2021_23469_MOESM2_ESM.zip › NucleocapsidAntibodiesAnalysis_R-code.txt]

#load libraries
library(ggpubr)
library(reshape2)

#data input
p <- read.csv(file.choose(), header=TRUE, sep=";", dec=".", stringsAsFactors = T)
p$Type <- factor(p$Type, levels = unique(p$Type))

q <- melt(p, variable.name = "Antibody", value.name = "Units")
q <- subset(q, Antibody == "IgG" | Antibody == "IgM")
q$Type <- factor(q$Type, levels=c("Patient", "Donor", "Healthy control"))
attach(q)

#Version 1
ggplot(q, aes(x=Type, y=Units, color=Type)) +
  facet_grid(.~Antibody) +
  geom_boxplot(outlier.shape = NA) +
  geom_jitter(position = position_jitterdodge(0.7), size=0.9) +
  theme_bw()+
  theme(legend.position = "none", legend.title = element_blank()) +
  labs(x=element_blank()) +
  geom_hline(yintercept = 11, linetype = "dashed", size = 0.6) +
  scale_color_manual(values = c("#999999","#42B540FF",  "#7E6148B2")) +
  stat_summary(fun.data = fun_length, geom = "text", vjust=1, size=3)

ggsave("Boxplot IgM IgG IgA.pdf", height = 5, width = 5) 
  
#Version 2
w<-ggplot(p, aes(x=Type, y=IgG, color=Type)) +
  geom_boxplot(outlier.shape = NA) +
  geom_jitter(position = position_jitterdodge(0.7), size=0.9) +
  theme_bw()+
  theme(legend.position = "none", legend.title = element_blank()) +
  labs(x=element_blank(), y="anti-nucleocapsid IgG ELISA (units)") +
  geom_hline(yintercept = 11, linetype = "dashed", size = 0.6) +
  scale_color_manual(values = c("#999999","#42B540FF",  "#7E6148B2")) +
  stat_summary(fun.data = fun_length, geom = "text", vjust=1, size=3, color="black")

v<-ggplot(p, aes(x=Type, y=IgM, color=Type)) +
  geom_boxplot(outlier.shape = NA) +
  geom_jitter(position = position_jitter(0.2)) +
  theme_bw()+
  theme(legend.position = "none", legend.title = element_blank()) +
  labs(x=element_blank(), y="anti-nucleocapsid IgM ELISA (units)") +
  geom_hline(yintercept = 11, linetype = "dashed", size = 0.6) +
  scale_color_manual(values = c("#999999","#42B540FF",  "#7E6148B2")) +
  stat_summary(fun.data = fun_length, geom = "text", vjust=1, size=3, color="black")

ggarrange(w,v, nrow=1,align = "hv")
ggsave("Fig 2C.png", height = 4, width = 8, dpi=600)
ggsave("Fig 2C.pdf", height = 4, width = 8, dpi=600)
