# Supplementary material for: Effects of potent neutralizing antibodies from convalescent plasma in patients hospitalized for severe SARS-CoV-2 infection
Source: Nat Commun. 2021 May 27;12:3189. doi: 10.1038/s41467-021-23469-2 (PMC8160346; doi:10.1038/s41467-021-23469-2)
Supplement: Supplementary file 2 — Supplementary Code/Software [file 41467_2021_23469_MOESM2_ESM.zip › KMcurvesandFinegrayModelofdischargeanalysis_R-code.txt]

#######################
# HOSPITAL DISCHARGE
#######################

# libraries
library(haven)
library(survival)
library(cmprsk)
library(rms)
library(ggplot2)
library(survminer)

# load data (insert path to saved dataset)
dat <- load("\\...")

# Probability of discharge plot
# Estimate KM - Curve
csh_discharge <- survfit(formula = Surv(DaysinHospital, DischargeYN) ~ Treatment, 
                         data = dat,
                         type = 'kaplan-meier', 
                         error = 'greenwood',
                         conf.type = 'log-log')

# create plot
gplot_KM_Disharge <- ggsurvplot(csh_discharge, 
                                fun = 'event',
                                axes.offset = TRUE,
                                xlim = c(0, 30), 
                                risk.table = TRUE,
                                conf.int = TRUE,
                                surv.scale = 'percent',
                                ggtheme = theme_bw(),
                                palette = c("#ED0000FF", "#00468BFF"),
                                linetype = c(2, 1), 
                                legend.title = '', 
                                legend.labs = c('SoC', 'ConvP'), 
                                legend = 'none', 
                                ylab = 'Probability of discharge (%)', 
                                xlab = 'Days since inclusion', 
                                censor = FALSE)

gplot_KM_Disharge$plot <- gplot_KM_Disharge$plot + 
  scale_x_continuous(breaks = c(0, 10, 20, 30), labels = c('D1', 'D10', 'D20', 'D30'))

gplot_KM_Disharge$table <- gplot_KM_Disharge$table + 
  scale_x_continuous(breaks = c(0, 10, 20, 30), labels = c('D1', 'D10', 'D20', 'D30'))

# Cumulative Incidence Death and Discharge plot
cum_inc_cr <- cuminc(ftime = dat$DaysinHospital, fstatus = dat$DischargeorDeathYN, 
                     group = dat$Treatment)

# create plot
ggcc <- ggcompetingrisks(cum_inc_cr, 
                         multiple_panels = FALSE, 
                         xlim = c(0, 30),
                         ggtheme = theme_bw(),
                         palette = c("#ED0000FF", "#00468BFF"),
                         linetype = c(1, 1), 
                         legend.title = '', 
                         ylab = 'Probability of an Event (%)', 
                         xlab = 'Days since inclusion')

ggcc <- ggcc + scale_x_continuous(breaks = c(0, 10, 20, 30), labels = c('D1', 'D10', 'D20', 'D30'))

ggcc <- ggcc + ggtitle('') + 
  scale_y_continuous(breaks = c(0, 0.2, 0.4, 0.6, 0.8, 1), 
                     labels = c('0%', '20%', '40%', '60%', '80%', '100%'))

# FINE & GRAY MODEL DAYS TO DISCHARGE
# unadjusted
fg_discharge <- finegray(Surv(DaysinHospital, DischargeorDeathYN) ~ ., data = dat, 
                         etype = 'Discharge')
fg_mod_discharge <- coxph(Surv(fgstart, fgstop, fgstatus) ~ Treatment, weight = fgwt, data = fg_discharge)

# adjusted
fg_adj_discharge <- finegray(Surv(DaysinHospital, DischargeorDeathYN) ~ ., data = dat, 
                             etype = 'Discharge')
fg_mod_discharge_adj <- coxph(Surv(fgstart, fgstop, fgstatus) ~ Treatment + 
                                Age + Sex + ICUbaseline + CRPbaseline + 
                                Lymphocytebaseline + FiO2Base + Bilirubine, 
                              weight = fgwt, data = fg_adj_discharge)
sm_fg_mod_discharge_adj <- summary(fg_mod_discharge_adj)
round(sm_fg_mod_discharge_adj$coefficients, digits = 3)
round(sm_fg_mod_discharge_adj$conf.int, digits = 3)
