# Supplementary material for: Effects of potent neutralizing antibodies from convalescent plasma in patients hospitalized for severe SARS-CoV-2 infection
Source: Nat Commun. 2021 May 27;12:3189. doi: 10.1038/s41467-021-23469-2 (PMC8160346; doi:10.1038/s41467-021-23469-2)
Supplement: Supplementary file 2 — Supplementary Code/Software [file 41467_2021_23469_MOESM2_ESM.zip › Inflammatorymarkers,PRNT50andWantaiAntibodiesAnalysis_R-code.txt]

rm(list=ls())


#load libraries
library(ggplot2)
library(reshape2)
library(dplyr)
library(ggpubr)

#data input
data <- read.csv2(file.choose(), header = T)
data <- read.csv(file.choose(), header=TRUE, sep=";", dec=".", stringsAsFactors = T)

levels(data$Treatment) <- c("ConvP", "SoC")
data$Treatment <- relevel(data$Treatment, "SoC")

patients       <- subset(data, GroupPt == "Patient")
patientsdonors <- subset(data, GroupPt == "Patient" | GroupPt == "Donor")
controls       <- subset(data, GroupPt == "Control")
selecteddonors <- subset(data, SelectedCP == "yes")
selecteddonors$GroupPt <- as.factor(selecteddonors$GroupPt)
levels(selecteddonors$GroupPt)[levels(selecteddonors$GroupPt) == "Donor"] <- "Selected donor"

#Function for summary
summarySE <- function(data=NULL, measurevar, groupvars=NULL, na.rm=FALSE,
                      conf.interval=.95, .drop=TRUE) {
  library(plyr)
  
  # New version of length which can handle NA's: if na.rm==T, don't count them
  length2 <- function (x, na.rm=FALSE) {
    if (na.rm) sum(!is.na(x))
    else       length(x)
  }
  
  # This does the summary. For each group's data frame, return a vector with
  # N, mean, and sd
  datac <- ddply(data, groupvars, .drop=.drop,
                 .fun = function(xx, col) {
                   c(N    = length2(xx[[col]], na.rm=na.rm),
                     mean = mean   (xx[[col]], na.rm=na.rm),
                     sd   = sd     (xx[[col]], na.rm=na.rm),
                     median   = median     (xx[[col]], na.rm=na.rm),
                     IQR   = quantile     (xx[[col]], na.rm=na.rm, probs = 0.25),
                     IQR   = quantile     (xx[[col]], na.rm=na.rm, probs = 0.75)
                   )
                 },
                 measurevar
  )
  
  # Rename the "mean" column    
  datac <- rename(datac, c("mean" = measurevar))
  
  datac$se <- datac$sd / sqrt(datac$N)  # Calculate standard error of the mean
  
  # Confidence interval multiplier for standard error
  # Calculate t-statistic for confidence interval: 
  # e.g., if conf.interval is .95, use .975 (above/below), and use df=N-1
  ciMult <- qt(conf.interval/2 + .5, datac$N-1)
  datac$ci <- datac$se * ciMult
  
  return(datac)
}
fun_length <- function(x){
  return(data.frame(y=0,label= paste0("n=", length(x))))
}

#A: Figure CRP
dataA <- patients[c("Treatment", "CRPbaseline", "CRPd7", "CRPd14")] 
dataA<- na.omit(melt(dataA, id.vars = "Treatment"))

table(dataA$Treatment, dataA$variable)
A<-ggplot(dataA, aes(x=variable, y=value, color=Treatment)) +
  geom_boxplot(outlier.shape = NA) +
  geom_jitter(position = position_jitterdodge(0.2), size = 1) +
  theme_bw()+
  theme(legend.position = "top", legend.title = element_blank()) +
  labs(x=element_blank(), y="CRP (mg/mL)")+
  scale_x_discrete(labels = c("D1", "D2-D7", "D8-D14")) +
  scale_color_manual(values = c("#ED0000FF", "#00468BFF")) + 
  stat_summary(fun.data = fun_length, geom = "text", fun.y = median, position = position_dodge(width = .75),
               size=3, vjust=1, show.legend = FALSE)
A

ggplot(dataA, aes(x=variable, y=value, color=Treatment)) +
  geom_boxplot(outlier.shape = NA) +
  geom_jitter(position = position_jitterdodge(0.2), size = 1) +
  theme_bw()+
  theme(legend.position = "top", legend.title = element_blank()) +
  labs(x=element_blank(), y="CRP (mg/mL)")+
  scale_x_discrete(labels = c("D1", "D2-D7", "D8-D14")) +
  scale_color_manual(values = c("#ED0000FF", "#00468BFF")) +
  stat_summary(fun.data = fun_length, geom = "text", fun.y = median, position = position_dodge(width = .75),
               size=3, vjust=1)

#B: Figure Ferritine
dataB <- patients[c("Treatment", "Ferritinebaseline", "Ferritined7", "Ferritined14")]
dataB<-melt(dataB, id.vars = "Treatment")

B<-ggplot(dataB, aes(x=variable, y=value, color=Treatment)) +
  geom_boxplot(outlier.shape = NA) +
  geom_jitter(position = position_jitterdodge(0.2), size = 1) +
  theme_bw()+
  theme(legend.position = "top", legend.title = element_blank()) +
  labs(x=element_blank(), y="ferritin (�g/mL)")+
  scale_x_discrete(labels = c("D1", "D2-D7", "D8-D14")) +
  scale_color_manual(values = c("#ED0000FF", "#00468BFF")) +
  stat_summary(fun.data = fun_length, geom = "text", fun.y = median, position = position_dodge(width = .75),
               size=3, vjust=1)
B

#C: Figure lymphocytes
dataC <- patients[c("Treatment", "Lymphocytebaseline", "Lymphocyted7", "Lymphocyted14")]
dataC<-melt(dataC, id.vars = "Treatment")
dataC$value <- as.numeric(as.character(dataC$value))

C<-ggplot(dataC, aes(x=variable, y=value, color=Treatment)) +
  geom_boxplot(outlier.shape = NA) +
  geom_jitter(position = position_jitterdodge(0.2), size = 1) +
  theme_bw()+
  theme(legend.position = "top", legend.title = element_blank()) +
  labs(x=element_blank(), y="lymphocytes (x 10^9/L)")+
  scale_x_discrete(labels = c("D1", "D2-D7", "D8-D14")) +
  scale_color_manual(values = c("#ED0000FF", "#00468BFF")) +
  stat_summary(fun.data = fun_length, geom = "text", fun.y = median, position = position_dodge(width = .75),
             size=3, vjust=1)
C

#Final figure for CRP, Ferritin, lymphocytes
ggarrange(A, B, C, nrow=1, common.legend = TRUE, legend = "top", align = "hv")
  #size 7x10 inch
ggsave("Fig 1D.png", height = 4.5, width =11, dpi=600)
ggsave("Fig 1D.pdf", height = 4.5, width =11, dpi=600)

#D: Wantai Tot Ig
        #dataD <- patientsdonors[c("GroupPt", "SelectedCP", "IgTotRatioBase")]
        #dataD <- melt(dataD, id.vars = c("GroupPt", "SelectedCP"))
        #dataD$value <- as.numeric(as.character(dataD$value))
        
        #ggplot(dataD, aes(x=GroupPt, y=value, color=SelectedCP)) +
        #  geom_boxplot(outlier.shape = NA) +
        #  geom_jitter(position = position_jitterdodge(0.2)) +
        #  theme_bw()+
        #  theme(legend.position = "top", legend.title = element_blank()) +
        #  labs(x=element_blank())

dataD1 <- patientsdonors[c("GroupPt", "IgTotRatioBase")]
dataD2 <- selecteddonors[c("GroupPt", "IgTotRatioBase")]
dataD  <- rbind(dataD1, dataD2)
dataD$IgTotRatioBase <- as.numeric(as.character(dataD$IgTotRatioBase))

D<-ggplot(dataD, aes(x=GroupPt, y=IgTotRatioBase, color=GroupPt)) +
  geom_boxplot(outlier.shape = NA) +
  geom_jitter(position = position_jitter(0.3,)) +
  theme_bw()+
  expand_limits(y=c(-1))+
  theme(legend.position = "none", legend.title = element_blank()) +
  labs(x=element_blank(), y="Wantai total Ig ELISA (OD Ratio)") +
  scale_x_discrete(limits=c("Patient", "Selected donor", "Donor"),
                   labels=c("Patients", "Selected donors", "Donors"))+
  scale_color_manual(values = c("#42B540FF", "#999999", "#0099B4FF")) +
  geom_hline(yintercept = 1, linetype = "dashed", size = 0.6) +
  stat_summary(fun.data = fun_length, geom = "text", vjust=2.2, size=3, color="black")
D
  
#E: Wantai IgM
dataE1 <- patientsdonors[c("GroupPt", "IgMRatioBase")]
dataE2 <- selecteddonors[c("GroupPt", "IgMRatioBase")]
dataE  <- rbind(dataE1, dataE2)
dataE$IgMRatioBase <- as.numeric(as.character(dataE$IgMRatioBase))

E<-ggplot(dataE, aes(x=GroupPt, y=IgMRatioBase, color=GroupPt)) +
  geom_boxplot(outlier.shape = NA) +
  geom_jitter(position = position_jitterdodge(1.5)) +
  theme_bw()+
  expand_limits(y=c(-1))+
  theme(legend.position = "none", legend.title = element_blank()) +
  labs(x=element_blank(), y="Wantai IgM ELISA (OD Ratio)") +
  scale_x_discrete(limits=c("Patient", "Selected donor", "Donor"),
                   labels=c("Patients", "Selected donors", "Donors"))+
  scale_color_manual(values = c("#42B540FF", "#999999", "#0099B4FF")) +
  geom_hline(yintercept = 1, linetype = "dashed", size = 0.6) +
  stat_summary(fun.data = fun_length, geom = "text", vjust=2, size=3, color="black")
E

#F: PRNT50
dataF <- patientsdonors[c("GroupPt", "SelectedCP", "PRNT50baseordinal")]
dataF1 <- patientsdonors[c("GroupPt", "PRNT50baseordinal")]
dataF2 <- selecteddonors[c("GroupPt", "PRNT50baseordinal")]
dataF  <- rbind(dataF1, dataF2)

F<-ggplot(dataF, aes(x=GroupPt, y=PRNT50baseordinal, color=GroupPt)) +
  geom_boxplot(outlier.shape = NA) +
  geom_dotplot(binaxis='y', stackdir='center', aes(fill=GroupPt), binwidth = 0.15) +
  theme_bw()+
  theme(legend.position = "none", legend.title = element_blank()) +
  labs(x=element_blank(), y="PRNT50 (titer)") +
  scale_x_discrete(limits=c("Patient", "Selected donor", "Donor"),
                   labels=c("Patients", "Selected donors", "Donors")) +
  scale_y_discrete(limits=factor(c(1:10)), 
                   labels=c("<20", "20","40","80","160","320","640","1280","2560",">2560"))+
  scale_color_manual(values = c("#42B540FF", "#999999", "#0099B4FF"))+
  scale_fill_manual(values = c("#42B540FF", "#999999", "#0099B4FF"))  +
  stat_summary(fun.data = fun_length, geom = "text", vjust=-1, size=3, color="black")
F

#Final figure for IgTot, IgM, PRNT
ggarrange(D,E,F, nrow=1,align = "hv")
  #size 9x6 inch
ggsave("Fig 2A.png", height = 4, width =12, dpi=600)
ggsave("Fig 2A.pdf", height = 4, width =12, dpi=600)
#G:
dataG <- patientsdonors[c("SelectedCP", "PRNT50baseordinal")]
dataG <- subset(dataG, SelectedCP == "Study patients" | SelectedCP == "yes")
dataG <- na.omit(dataG) 

ggplot(dataG, aes(x=PRNT50baseordinal, group=SelectedCP, fill=SelectedCP)) +
  geom_bar(aes(y=..prop..), stat="count", position = position_dodge2(preserve = "single")) + 
  scale_y_continuous(labels=scales::percent) +
  expand_limits(y=c(0,0.2)) +
  theme_bw()+
  theme(legend.position = "top", legend.title = element_blank()) +
  labs(x="PRNT50 (titer)", y="Relative frequencies") +
  scale_x_discrete(limits=c(1:10), labels=c("<20", "20","40","80","160","320","640","1280","2560",">2560")) +
  scale_fill_manual(values=c("#999999","#0099B4FF"),
                    labels=c("Patients (n=56)","Selected donors (n=19)")) 
  #size 4x6 inch
ggsave("Fig 3.png", height = 4, width =6, dpi=600)
ggsave("Fig 3.pdf", height = 4, width =6, dpi=600)
#H
dataH <- patients[c("Treatment", "ViralloadD1", "ViralloadD3", "ViralloadD7", "ViralloadD10", "ViralloadD14")]
dataH <- melt(dataH, id.vars = "Treatment")
dataH$value <- as.numeric(dataH$value)

ggplot(dataH, aes(x=variable, y=value, color=Treatment)) +
  geom_boxplot(outlier.shape = NA) +
  geom_jitter(position = position_jitterdodge(0.3), size=0.7) +
  theme_bw()+
  theme(legend.position = "top", legend.title = element_blank()) +
  labs(x=element_blank(), y="Viral load (copies/mL)") +
  scale_y_continuous(trans=scales::pseudo_log_trans(base = 10), breaks = c(1,10,10^2,10^3,10^4,10^5,10^6,10^7,10^8,10^9)) +
  scale_x_discrete(labels = c("D1","D3","D7","D10","D14"))+
  scale_color_manual(values = c("#ED0000FF", "#00468BFF")) +
  stat_summary(fun.data = fun_length, geom = "text", vjust=+1.5, size=3, position = position_dodge(width=.75), show.legend=FALSE)
#format 5x5 inch
ggsave("Fig 5A.png", height = 5, width =7, dpi=600)
ggsave("Fig 5A.pdf", height = 5, width =7, dpi=600)

#I
dataI <- patients[c("PRNT50baseordinal", "DaysFirstSerum")]

ggscatter(dataI, y = "PRNT50baseordinal", x = "DaysFirstSerum", color = "#999999",
          add = "reg.line", conf.int = TRUE, add.params = list(color="black",fill="lightgray"),
          ylab = "PRNT50 on D1 (titer)", xlab = "Days between first day of symptoms and D1") +
          scale_y_discrete(limits=c(1:10), labels=c("<20", "20","40","80","160","320","640","1280","2560",">2560")) +
          stat_cor(method = "spearman", label.x=30, label.y=9) +
          theme_bw() 
ggsave("Sup Fig 2.png", height = 5, width =5, dpi=600)  
ggsave("Sup Fig 2.pdf", height = 5, width =5, dpi=600)  

#J: Comparison
dataJ <- patients[c("Treatment", "IgTotRatioBase", "IgMRatioBase")]
names(dataJ)[names(dataJ) == 'IgTotRatioBase'] <- 'Total Ig'
names(dataJ)[names(dataJ) == 'IgMRatioBase'] <- 'IgM'
dataJ <- melt(dataJ, id.vars ="Treatment")
dataJ$value <- as.numeric(as.character(dataJ$value))

ggplot(dataJ, aes(x=Treatment, y=value, color=Treatment)) +
  geom_boxplot(outlier.shape = NA) +
  geom_jitter(position = position_jitterdodge(0.5)) +
  theme_bw()+
  theme(legend.position = "none", legend.title = element_blank()) +
  labs(x=element_blank(), y="Wantai ELISA (OD Ratio)")+
  facet_wrap(.~variable, scales = "free_y") +
  scale_color_manual(values = c("#ED0000FF", "#00468BFF")) +
  stat_compare_means(label = "p.format", label.x.npc = 0.4, vjust=-.4) +
  geom_hline(yintercept = 1, linetype = "dashed", size = 0.6) +
  stat_summary(fun.data = fun_length, geom = "text", fun.y = median, vjust=1.7, size=3, color="black")
#format 5x6 inch
ggsave("Fig 2B.png", height = 4.5, width =6, dpi=600)  
ggsave("Fig 2B.pdf", height = 4.5, width =6, dpi=600)  

#K: PRNT50 levels between D1 and D7
dataK <- patients[c("PatientID", "Treatment", "PRNT50baseordinal", "PRNT50D7ordinal")]
dataK <- dataK[dataK$PRNT50baseordinal < 5,]
dataK <- na.omit(dataK)
dataK <- melt(dataK, id.vars =c("PatientID","Treatment"))

ggplot(dataK, aes(variable, value)) +
  geom_point(aes(group=PatientID, color=Treatment), position = position_dodge(0.1), size = 0.8) +
  geom_line(aes(group=PatientID, color=Treatment), position = position_dodge(0.1), size=0.8) +
  theme_bw()+
  theme(legend.position = "top", legend.title = element_blank()) +
  labs(x=element_blank(), y="PRNT50 (titer)") +
  scale_y_discrete(limits=c(1:10), labels=c("<20", "20","40","80","160","320","640","1280","2560",">2560"))+
  expand_limits(y=c(1,10)) +
  scale_x_discrete(labels = c("D1","D7")) +
  scale_color_manual(values = c("#ED0000FF", "#00468BFF")) 
#format 5x5 inch
ggsave("Sup Fig 4.png", height = 5, width =5, dpi=600)  
ggsave("Sup Fig 4.pdf", height = 5, width =5, dpi=600) 

#dataK1 <- summarySE(dataK, measurevar="value", groupvars=c("Treatment", "variable"), na.rm=TRUE)

#ggplot(dataK1, aes(x=variable, y=median, group=Treatment, color=Treatment)) +
  geom_errorbar(aes(ymin=`IQR.25%`, ymax=`IQR.75%`), width=.2, position = position_dodge(0.1), size=0.8) +
  geom_line(position = position_dodge(0.1), size=0.8) +
  geom_point(position = position_dodge(0.1)) +
  theme_bw()+
  theme(legend.position = "top", legend.title = element_blank()) +
  labs(x=element_blank(), y="PRNT50") +
  scale_y_discrete(limits=c(1:10), labels=c("<20", "20","40","80","160","320","640","1280","2560",">2560"))+
  expand_limits(y=c(1,10)) +
  scale_x_discrete(labels = c("D1","D7")) +
  scale_color_manual(values = c("#F8766D", "#00BA38"))
#format 5x5 inch

#L: Control patients not in study
dataL <- controls[c("GroupPt", "IgTotRatioBase", "IgMRatioBase")]
names(dataL)[names(dataL) == 'IgTotRatioBase'] <- 'Total Ig'
names(dataL)[names(dataL) == 'IgMRatioBase'] <- 'IgM'
dataL <- melt(dataL, id.vars ="GroupPt")
dataL$value <- as.numeric(as.character(dataL$value))

ggplot(dataL, aes(x=GroupPt, y=value, color=GroupPt)) +
  geom_boxplot(outlier.shape = NA) +
  geom_jitter(position = position_jitter(0.35), size=2) +
  theme_bw()+
  theme(legend.position = "none", legend.title = element_blank()) +
  labs(x=element_blank(), y="Wantai ELISA (OD Ratio)") +
  facet_wrap(.~variable, scales = "free_y") +
  scale_x_discrete(labels="Control patient") +
  scale_color_manual(values = c("#925E9FFF")) +
  scale_fill_manual(values = c("#925E9FFF")) +
  geom_hline(yintercept = 1, linetype = "dashed", size = 0.6) +
  stat_summary(fun.data = fun_length, geom = "text", fun.y = median, vjust=1.6, size=3, color="black")

#format 5x5 inch
ggsave("Sup Fig 3.png", height = 5, width =5, dpi=600)  
ggsave("Sup Fig 3.pdf", height = 5, width =5, dpi=600)  
