# Supplementary material for: Effects of potent neutralizing antibodies from convalescent plasma in patients hospitalized for severe SARS-CoV-2 infection
Source: Nat Commun. 2021 May 27;12:3189. doi: 10.1038/s41467-021-23469-2 (PMC8160346; doi:10.1038/s41467-021-23469-2)
Supplement: Supplementary file 2 — Supplementary Code/Software [file 41467_2021_23469_MOESM2_ESM.zip › CytokineAnalysis_R-code.txt]

rm(list=ls())

#Load libraries
library(ggpubr)
library(reshape2)

#Data input for normal and log transformed
data <- read.csv(file.choose(), header=TRUE, sep=";", dec=".", stringsAsFactors = T)
data$Day <- factor(data$Day, levels = unique(data$Day))
data$Study_arm <- factor(data$Study_arm, levels = unique(data$Study_arm))
names(data)[names(data) == "IFNg"] <- "IFNg"
names(data)[names(data) == "TNFa"] <- "TNFa"
names(data)[names(data) == "IL.6"] <- "IL-6"
levels(data$Study_arm) <- c( "SoC", "ConvP", "Healthy control")

melted <- melt(data, variable.name = "Cytokine", value.name = "concentration")
attach(melted)

#Data input for fold increase
fold <- read.csv(file.choose(), header=TRUE, sep=";", dec=".", stringsAsFactors = T)
fold$Day_ordinal <- as.factor(fold$Day_ordinal)
fold$Day <- factor(fold$Day, levels = unique(fold$Day))
fold$Study_arm <- factor(fold$Study_arm, levels = unique(fold$Study_arm))
names(fold)[names(fold) == "IFNg"] <- "IFNg"
names(fold)[names(fold) == "TNFa"] <- "TNFa"
names(fold)[names(fold) == "IL.6"] <- "IL-6"
levels(fold$Study_arm) <- c( "SoC", "ConvP")

folded <- melt(fold, variable.name = "Cytokine", value.name = "concentration")

#New plots

summarySE <- function(data=NULL, measurevar, groupvars=NULL, na.rm=FALSE,
                      conf.interval=.95, .drop=TRUE) {
  library(plyr)
  
  # New version of length which can handle NA's: if na.rm==T, don't count them
  length2 <- function (x, na.rm=FALSE) {
    if (na.rm) sum(!is.na(x))
    else       length(x)
  }
  
  # This does the summary. For each group's data frame, return a vector with
  # N, mean, and sd
  datac <- ddply(data, groupvars, .drop=.drop,
                 .fun = function(xx, col) {
                   c(N    = length2(xx[[col]], na.rm=na.rm),
                     mean = mean   (xx[[col]], na.rm=na.rm),
                     sd   = sd     (xx[[col]], na.rm=na.rm),
                     median   = median     (xx[[col]], na.rm=na.rm),
                     IQR   = quantile     (xx[[col]], na.rm=na.rm, probs = 0.25),
                     IQR   = quantile     (xx[[col]], na.rm=na.rm, probs = 0.75)
                   )
                 },
                 measurevar
  )
  
  # Rename the "mean" column    
  datac <- rename(datac, c("mean" = measurevar))
  
  datac$se <- datac$sd / sqrt(datac$N)  # Calculate standard error of the mean
  
  # Confidence interval multiplier for standard error
  # Calculate t-statistic for confidence interval: 
  # e.g., if conf.interval is .95, use .975 (above/below), and use df=N-1
  ciMult <- qt(conf.interval/2 + .5, datac$N-1)
  datac$ci <- datac$se * ciMult
  
  return(datac)
}

melted1 <- summarySE(melted, measurevar="value", groupvars=c("Study_arm", "Day", "variable"), na.rm=TRUE)
melted1$label <- factor(melted1$variable, labels = c("INF*gamma", "TNF*alpha", "IL-6"))
#melted1 <- subset(melted1, Study_arm == "SoC" | Study_arm == "ConvP")

folded1 <- summarySE(folded, measurevar="value", groupvars=c("Study_arm", "Day", "variable"), na.rm=TRUE)
folded1$label <- factor(folded1$variable, labels = c("INF*gamma", "TNF*alpha", "IL-6"))
#folded1 <- subset(folded1, Study_arm == "SoC" | Study_arm == "ConvP")

#Graphs median with IQR
x<-ggplot(data = melted1, aes(x=Day, y=median, group=Study_arm, color=Study_arm)) +
  geom_errorbar(aes(ymin=`IQR.25%`, ymax=`IQR.75%`), width=.2, position = position_dodge(0.2), show.legend = FALSE) +
  geom_line(position = position_dodge(0.2), show.legend = FALSE) +
  geom_point(position = position_dodge(0.2)) +
  facet_wrap(.~variable, scales = "free_y") +
  scale_y_continuous(trans = "log10", breaks = c(0,1,10,100,1000,10000)) +
  expand_limits(y=c(1,100)) +
  theme_bw() +
  labs(x=element_blank(), y= "concentration (pg/ml)", color= element_blank())+
  scale_color_manual(values = c("#ED0000FF","#00468BFF", "#7E6148B2"))
x
z<-ggplot(data = folded1, aes(x=Day, y=median, group=Study_arm, color=Study_arm)) +
  geom_errorbar(aes(ymin=`IQR.25%`, ymax=`IQR.75%`), width=.2, position = position_dodge(0.2), show.legend = FALSE) +
  geom_line(position = position_dodge(0.2), show.legend = FALSE) +
  geom_point(position = position_dodge(0.2)) +
  facet_wrap(.~variable, scales = "free_y") +
  scale_y_continuous(trans = "log10", breaks = c(0.01,0.1,1,10,100)) +
  expand_limits(y=c(0.07,0,10,30)) +
  theme_bw() +
  labs(x=element_blank(), y= "fold change", color = element_blank())+
  scale_color_manual(values = c("#ED0000FF","#00468BFF"))
z
ggarrange(x,z, nrow = 2, align = "hv", common.legend = T, legend = "right", labels = "AUTO")
ggsave("Fig 4.png", width = 9, height = 5, dpi = 600)
ggsave("Fig 4.pdf", width = 9, height = 5, dpi = 600)
