# Supplementary material for: Effects of potent neutralizing antibodies from convalescent plasma in patients hospitalized for severe SARS-CoV-2 infection
Source: Nat Commun. 2021 May 27;12:3189. doi: 10.1038/s41467-021-23469-2 (PMC8160346; doi:10.1038/s41467-021-23469-2)
Supplement: Supplementary file 5 — Source Data [file 41467_2021_23469_MOESM5_ESM.xlsx]

## Sheet: Figure 1A
Figure 1A
	Trial nr	Treatment arm	Age	Sex	CRP on baseline	Admitted to the ICU on baseline?	Lymphocyte on baseline	FiO2 on baseline	Bilirubine on baseline	WHO-8-score on day 15
	Pt87	Standard of Care	63	Male	126	No	0.8	21	5	8
	Pt86	Standard of Care	81	Female	73	No	0.4	90	9	8
	Pt85	Plasma	58	Male	31	No	1.9	28	6	1
	Pt84	Plasma	68	Female	51	No	0.8	24	5	6
	Pt83	Standard of Care	58	Male	82	No	0.9	80	33	4
	Pt82	Standard of Care	49	Female		No		36		6
	Pt81	Plasma	59	Male	113	No	0.8	90	17	6
	Pt80	Standard of Care	42	Male	61	No	0.8	80	5	7
	Pt79	Plasma	67	Male	72	No		90	13	7
	Pt78	Plasma	53	Male	154	No	1.6	40	4	2
	Pt77	Plasma	70	Male	100	Yes	2.5	45	14	4
	Pt76	Standard of Care	69	Male	80	No	0.5	44	8	8
	Pt75	Standard of Care	79	Female	165	No	0.9	80	12	4
	Pt74	Standard of Care	47	Male	122	No	1.6	24	6	1
	Pt73	Plasma	80	Male	49	No	1	28	5	1
	Pt72	Plasma	58	Male	134	No	1.2	36	14	1
	Pt71	Standard of Care	67	Male	209	No	0.8	90	5	6
	Pt70	Plasma	79	Female	151	No	1.4	32	4	8
	Pt69	Standard of Care	55	Female	219	No	1	35	5	4
	Pt68	Standard of Care	67	Male	158	No	1	44	4	2
	Pt67	Plasma	80	Female	75	No	0.9	21	42	2
	Pt66	Plasma	75	Male	89	No		40	11	1
	Pt65	Standard of Care	21	Male	50	No	1.3	24	7	2
	Pt64	Standard of Care	88	Male	244	No	1.6	60	8	8
	Pt63	Plasma	59	Male	89	No	0.5	80	7	2
	Pt62	Plasma	46	Male	255	Yes	1.4	35	11	4
	Pt61	Standard of Care	37	Male	33	No	1.3	28	10	1
	Pt60	Standard of Care	58	Male	91	No	1	28	7	2
	Pt59	Plasma	87	Female	182	No	0.3	94	6	8
	Pt58	Plasma	87	Male	9	No	0.3	21		1
	Pt57	Standard of Care	81	Female	241	No	0.3	36	7	8
	Pt56	Standard of Care	89	Male	135	No	1	80	12	8
	Pt55	Plasma	42	Female	12	No	1.6	21	3	1
	Pt54	Standard of Care	74	Male	38	No	1.1	21	6	2
	Pt53	Plasma	67	Male	277	No	1.6	40	6	4
	Pt52	Standard of Care	53	Male	282	Yes	0.7	50	6	3
	Pt51	Plasma	56	Male	103	No	0.8	40	10	6
	Pt50	Plasma	53	Male	36	No	1	45	12	4
	Pt49	Standard of Care	63	Female	10	No	1.3	28	4	2
	Pt48	Plasma	48	Female	209	No	1.5	65	2	3
	Pt47	Standard of Care	69	Female	36	No	1.5	30	3	1
	Pt46	Plasma	61	Male	79	No	0.6	44	17	4
	Pt45	Plasma	69	Male	57	No	1.2	40	10	8
	Pt44	Standard of Care	63	Male	408	No	0.7	70	11	8
	Pt43	Standard of Care	54	Male	40	No	1	80	10	2
	Pt42	Plasma	61	Male	113	No		36		8
	Pt41	Standard of Care	85	Male	5	No	1	40	14	2
	Pt40	Plasma	48	Female	6	No	1.6	21	11	1
	Pt39	Standard of Care	69	Male	241	No		40	114	7
	Pt38	Plasma	52	Male	84	No	1	21	8	1
	Pt37	Standard of Care	43	Male	105	No	0.9	80	17	6
	Pt36	Standard of Care	87	Male	127	No	0.9	32	6	1
	Pt34	Plasma	57	Male	70	Yes	0.9	45	51	6
	Pt33	Plasma	65	Male	120	No	1.3	90	6	6
	Pt32	Plasma	61	Male	50	No	1	21	11	1
	Pt31	Standard of Care	73	Male	98	No	1.4	24	9	1
	Pt30	Plasma	68	Male	31	No		21		1
	Pt29	Plasma	58	Male	133	No	0.6	90	28	4
	Pt28	Standard of Care	74	Male	288	No	0.4	60	24	6
	Pt27	Standard of Care	78	Female	152	No	1.6	90	8	4
	Pt26	Plasma	77	Female	4	No		21		1
	Pt25	Standard of Care	57	Male	166	No	0.4	28	6	2
	Pt24	Standard of Care	77	Male	143	No	0.8	90	7	7
	Pt23	Plasma	53	Female	111	No	1	80	5	1
	Pt22	Plasma	86	Female	69	No	1.8	28	7	2
	Pt21	Standard of Care	78	Male	105	No		40	4	2
	Pt20	Standard of Care	58	Male	38	Yes	1	40	20	8
	Pt19	Plasma	60	Male	70	Yes	2.6	35	8	4
	Pt18	Plasma	65	Male	107	No	0.5	50	25	7
	Pt17	Standard of Care	55	Male	96	No	1.3	80	19	2
	Pt16	Plasma	68	Male	50	No	1.5	28	10	1
	Pt15	Standard of Care	66	Male	222	No	0.9	65	12	4
	Pt14	Plasma	49	Male	182	No	0.8	100	11	6
	Pt13	Standard of Care	59	Male	161	No	0.7	32	11	2
	Pt12	Standard of Care	62	Male	157	No	2.2	90	6	4
	Pt11	Plasma	65	Female	52	No	1.4	70	8	8
	Pt10	Standard of Care	80	Female	113	No	1.6	95	7	4
	Pt9	Plasma	72	Male	24	No	1.5	21	16	1
	Pt8	Standard of Care	47	Male	54	No	0.9	60	9	2
	Pt7	Plasma	62	Female	89	No	1.5	28	4	1
	Pt6	Standard of Care	63	Female	99	No	0.8	80		4
	Pt5	Standard of Care	66	Male	89	No	0.8	32	4	4
	Pt4	Plasma	56	Female	280	No	2.2	90	3	2
	Pt3	Plasma	87	Male	36	No	1	28	6	8
	Pt2	Standard of Care	44	Male	100	Yes	1.3	100	14	3
	Pt1	Plasma	56	Female	135	No	1.4	90		2

## Sheet: Figure 1B
Figure 1B
	Trial nr	Treatment arm	Age	Sex	CRP on baseline	Admitted to the ICU on baseline?	Lymphocyte on baseline	FiO2 on baseline	Bilirubine on baseline	WHO-8-score on day 30
	Pt87	Standard of Care	63	Male	126	No	0.8	21	5	8
	Pt86	Standard of Care	81	Female	73	No	0.4	90	9	8
	Pt85	Plasma	58	Male	31	No	1.9	28	6	1
	Pt84	Plasma	68	Female	51	No	0.8	24	5	2
	Pt83	Standard of Care	58	Male	82	No	0.9	80	33	2
	Pt82	Standard of Care	49	Female		No		36		3
	Pt81	Plasma	59	Male	113	No	0.8	90	17	6
	Pt80	Standard of Care	42	Male	61	No	0.8	80	5	8
	Pt79	Plasma	67	Male	72	No		90	13	6
	Pt78	Plasma	53	Male	154	No	1.6	40	4	2
	Pt77	Plasma	70	Male	100	Yes	2.5	45	14	0
	Pt76	Standard of Care	69	Male	80	No	0.5	44	8	8
	Pt75	Standard of Care	79	Female	165	No	0.9	80	12	2
	Pt74	Standard of Care	47	Male	122	No	1.6	24	6	1
	Pt73	Plasma	80	Male	49	No	1	28	5	1
	Pt72	Plasma	58	Male	134	No	1.2	36	14	1
	Pt71	Standard of Care	67	Male	209	No	0.8	90	5	8
	Pt70	Plasma	79	Female	151	No	1.4	32	4	8
	Pt69	Standard of Care	55	Female	219	No	1	35	5	2
	Pt68	Standard of Care	67	Male	158	No	1	44	4	2
	Pt67	Plasma	80	Female	75	No	0.9	21	42	0
	Pt66	Plasma	75	Male	89	No		40	11	1
	Pt65	Standard of Care	21	Male	50	No	1.3	24	7	0
	Pt64	Standard of Care	88	Male	244	No	1.6	60	8	8
	Pt63	Plasma	59	Male	89	No	0.5	80	7	2
	Pt62	Plasma	46	Male	255	Yes	1.4	35	11	2
	Pt61	Standard of Care	37	Male	33	No	1.3	28	10	1
	Pt60	Standard of Care	58	Male	91	No	1	28	7	2
	Pt59	Plasma	87	Female	182	No	0.3	94	6	8
	Pt58	Plasma	87	Male	9	No	0.3	21		1
	Pt57	Standard of Care	81	Female	241	No	0.3	36	7	8
	Pt56	Standard of Care	89	Male	135	No	1	80	12	8
	Pt55	Plasma	42	Female	12	No	1.6	21	3	1
	Pt54	Standard of Care	74	Male	38	No	1.1	21	6	2
	Pt53	Plasma	67	Male	277	No	1.6	40	6	2
	Pt52	Standard of Care	53	Male	282	Yes	0.7	50	6	1
	Pt51	Plasma	56	Male	103	No	0.8	40	10	3
	Pt50	Plasma	53	Male	36	No	1	45	12	2
	Pt49	Standard of Care	63	Female	10	No	1.3	28	4	2
	Pt48	Plasma	48	Female	209	No	1.5	65	2	2
	Pt47	Standard of Care	69	Female	36	No	1.5	30	3	1
	Pt46	Plasma	61	Male	79	No	0.6	44	17	2
	Pt45	Plasma	69	Male	57	No	1.2	40	10	8
	Pt44	Standard of Care	63	Male	408	No	0.7	70	11	8
	Pt43	Standard of Care	54	Male	40	No	1	80	10	2
	Pt42	Plasma	61	Male	113	No		36		8
	Pt41	Standard of Care	85	Male	5	No	1	40	14	1
	Pt40	Plasma	48	Female	6	No	1.6	21	11	0
	Pt39	Standard of Care	69	Male	241	No		40	114	6
	Pt38	Plasma	52	Male	84	No	1	21	8	1
	Pt37	Standard of Care	43	Male	105	No	0.9	80	17	1
	Pt36	Standard of Care	87	Male	127	No	0.9	32	6	1
	Pt34	Plasma	57	Male	70	Yes	0.9	45	51	3
	Pt33	Plasma	65	Male	120	No	1.3	90	6	2
	Pt32	Plasma	61	Male	50	No	1	21	11	1
	Pt31	Standard of Care	73	Male	98	No	1.4	24	9	1
	Pt30	Plasma	68	Male	31	No		21		0
	Pt29	Plasma	58	Male	133	No	0.6	90	28	2
	Pt28	Standard of Care	74	Male	288	No	0.4	60	24	6
	Pt27	Standard of Care	78	Female	152	No	1.6	90	8	4
	Pt26	Plasma	77	Female	4	No		21		1
	Pt25	Standard of Care	57	Male	166	No	0.4	28	6	2
	Pt24	Standard of Care	77	Male	143	No	0.8	90	7	8
	Pt23	Plasma	53	Female	111	No	1	80	5	1
	Pt22	Plasma	86	Female	69	No	1.8	28	7	2
	Pt21	Standard of Care	78	Male	105	No		40	4	1
	Pt20	Standard of Care	58	Male	38	Yes	1	40	20	8
	Pt19	Plasma	60	Male	70	Yes	2.6	35	8	2
	Pt18	Plasma	65	Male	107	No	0.5	50	25	4
	Pt17	Standard of Care	55	Male	96	No	1.3	80	19	2
	Pt16	Plasma	68	Male	50	No	1.5	28	10	1
	Pt15	Standard of Care	66	Male	222	No	0.9	65	12	3
	Pt14	Plasma	49	Male	182	No	0.8	100	11	4
	Pt13	Standard of Care	59	Male	161	No	0.7	32	11	0
	Pt12	Standard of Care	62	Male	157	No	2.2	90	6	2
	Pt11	Plasma	65	Female	52	No	1.4	70	8	8
	Pt10	Standard of Care	80	Female	113	No	1.6	95	7	1
	Pt9	Plasma	72	Male	24	No	1.5	21	16	1
	Pt8	Standard of Care	47	Male	54	No	0.9	60	9
	Pt7	Plasma	62	Female	89	No	1.5	28	4	1
	Pt6	Standard of Care	63	Female	99	No	0.8	80		2
	Pt5	Standard of Care	66	Male	89	No	0.8	32	4	2
	Pt4	Plasma	56	Female	280	No	2.2	90	3	0
	Pt3	Plasma	87	Male	36	No	1	28	6	8
	Pt2	Standard of Care	44	Male	100	Yes	1.3	100	14	0
	Pt1	Plasma	56	Female	135	No	1.4	90		0

## Sheet: Figure 2
Figure 2
	Trial nr	Treatment arm	Amount of days in hospital	Death or discharged from hospital
	Pt87	Standard of Care	15	Death
	Pt86	Standard of Care	6	Death
	Pt85	Plasma	4	Discharge
	Pt84	Plasma	28	Discharge
	Pt83	Standard of Care	22	Discharge
	Pt82	Standard of Care	47	Discharge
	Pt81	Plasma	63	Discharge
	Pt80	Standard of Care	19	Death
	Pt79	Plasma	49	Discharge
	Pt78	Plasma	7	Discharge
	Pt77	Plasma	17	Discharge
	Pt76	Standard of Care	3	Death
	Pt75	Standard of Care	18	Discharge
	Pt74	Standard of Care	3	Discharge
	Pt73	Plasma	3	Discharge
	Pt72	Plasma	5	Discharge
	Pt71	Standard of Care	27	Death
	Pt70	Plasma	5	Death
	Pt69	Standard of Care	19	Discharge
	Pt68	Standard of Care	10	Discharge
	Pt67	Plasma	12	Discharge
	Pt66	Plasma	4	Discharge
	Pt65	Standard of Care	6	Discharge
	Pt64	Standard of Care	3	Death
	Pt63	Plasma	12	Discharge
	Pt62	Plasma	15	Discharge
	Pt61	Standard of Care	4	Discharge
	Pt60	Standard of Care	2	Discharge
	Pt59	Plasma	3	Death
	Pt58	Plasma	4	Discharge
	Pt57	Standard of Care	1	Death
	Pt56	Standard of Care	2	Death
	Pt55	Plasma	2	Discharge
	Pt54	Standard of Care	2	Discharge
	Pt53	Plasma	26	Discharge
	Pt52	Standard of Care	16	Discharge
	Pt51	Plasma	32	Discharge
	Pt50	Plasma	21	Discharge
	Pt49	Standard of Care	6	Discharge
	Pt48	Plasma	14	Discharge
	Pt47	Standard of Care	7	Discharge
	Pt46	Plasma	17	Discharge
	Pt45	Plasma	2	Death
	Pt44	Standard of Care	2	Death
	Pt43	Standard of Care	7	Discharge
	Pt42	Plasma	4	Death
	Pt41	Standard of Care	8	Discharge
	Pt40	Plasma	1	Discharge
	Pt39	Standard of Care	62	Discharge
	Pt38	Plasma	2	Discharge
	Pt37	Standard of Care	27	Discharge
	Pt36	Standard of Care	6	Discharge
	Pt34	Plasma	42	Discharge
	Pt33	Plasma	27	Discharge
	Pt32	Plasma	3	Discharge
	Pt31	Standard of Care	1	Discharge
	Pt30	Plasma	8	Discharge
	Pt29	Plasma	9	Discharge
	Pt28	Standard of Care	60	Discharge
	Pt27	Standard of Care	5	Discharge
	Pt26	Plasma	1	Discharge
	Pt25	Standard of Care	5	Discharge
	Pt24	Standard of Care	16	Death
	Pt23	Plasma	12	Discharge
	Pt22	Plasma	14	Discharge
	Pt21	Standard of Care	10	Discharge
	Pt20	Standard of Care	4	Death
	Pt19	Plasma	23	Discharge
	Pt18	Plasma	39	Discharge
	Pt17	Standard of Care	13	Discharge
	Pt16	Plasma	2	Discharge
	Pt15	Standard of Care	33	Discharge
	Pt14	Plasma	41	Discharge
	Pt13	Standard of Care	3	Discharge
	Pt12	Standard of Care	20	Discharge
	Pt11	Plasma	1	Death
	Pt10	Standard of Care	22	Discharge
	Pt9	Plasma	0	Discharge
	Pt8	Standard of Care	4	Discharge
	Pt7	Plasma	2	Discharge
	Pt6	Standard of Care	12	Discharge
	Pt5	Standard of Care	21	Discharge
	Pt4	Plasma	11	Discharge
	Pt3	Plasma	4	Death
	Pt2	Standard of Care	13	Discharge
	Pt1	Plasma	4	Discharge

## Sheet: Figure 3
Figure 3
	Trial nr	Treatment arm	CRP on baseline	CRP between day 2-7	CRP between day 8-14	Ferritin baseline	Ferritin day 2-7	Ferritin day 8-14	Lymphocytes baseline	Lymphocytes Day 2-7	Lymphocytes day 8-14
	Pt87	Standard of Care	126	82		532	860		0.8
	Pt86	Standard of Care	73	18		1026	1534		0.4	0.4
	Pt85	Plasma	31	19		197	211		1.9	1.9
	Pt84	Plasma	51	337		406			0.8
	Pt83	Standard of Care	82	87	6	1883	2430	925	0.9	0.8	1.2
	Pt82	Standard of Care		278	298		474	348
	Pt81	Plasma	113	272	151		2090	672	0.8
	Pt80	Standard of Care	61	260	94	5394	5019	3337	0.8
	Pt79	Plasma	72	310	127	497	921	957
	Pt78	Plasma	154	54		1482			1.6
	Pt77	Plasma	100	133	33	895			2.5
	Pt76	Standard of Care	80						0.5
	Pt75	Standard of Care	165	172	15	2400	2793	1040	0.9	0.8	0.8
	Pt74	Standard of Care	122			615			1.6
	Pt73	Plasma	49	39		376	392		1	1.2
	Pt72	Plasma	134	126		1220	1130		1.2	1.2
	Pt71	Standard of Care	209	399	147		2241	1859	0.8
	Pt70	Plasma	151			485			1.4
	Pt69	Standard of Care	219	261	120	235	343	158	1
	Pt68	Standard of Care	158	117	76	682	609	491	1
	Pt67	Plasma	75	44	18	57	46		0.9
	Pt66	Plasma	89	45			799
	Pt65	Standard of Care	50	89		317			1.3
	Pt64	Standard of Care	244	75		1228	982		1.6	1.5
	Pt63	Plasma	89	43	5	1894	1934	1081	0.5	0.5	1.8
	Pt62	Plasma	255	223	18	994	924	562	1.4	0.7	1.9
	Pt61	Standard of Care	33	30		1052			1.3
	Pt60	Standard of Care	91	19			1243		1
	Pt59	Plasma	182	227			1031		0.3
	Pt58	Plasma	9						0.3
	Pt57	Standard of Care	241						0.3
	Pt56	Standard of Care	135			502			1
	Pt55	Plasma	12	34		1011	1398		1.6	1.6
	Pt54	Standard of Care	38						1.1
	Pt53	Plasma	277	185	120	702	673	639	1.6	1.4	2
	Pt52	Standard of Care	282	402	116		3624	1686	0.7
	Pt51	Plasma	103	32	26	3522	912	329	0.8	0.8	1.1
	Pt50	Plasma	36	274	101	1060			1
	Pt49	Standard of Care	10			181			1.3
	Pt48	Plasma	209	401	140			388	1.5
	Pt47	Standard of Care	36			755			1.5
	Pt46	Plasma	79	263	261	847	1365		0.6
	Pt45	Plasma	57	277		852			1.2
	Pt44	Standard of Care	408						0.7
	Pt43	Standard of Care	40	16			1384		1
	Pt42	Plasma	113	143			7571
	Pt41	Standard of Care	5	45	26		542	357	1
	Pt40	Plasma	6	9					1.6
	Pt39	Standard of Care	241	394	617		3510	2090
	Pt38	Plasma	84	90		431	460		1	1
	Pt37	Standard of Care	105	46	165	8108	2784	841	0.9	0.9	1.6
	Pt36	Standard of Care	127	98		673	736		0.9	1.2
	Pt34	Plasma	70	200	377	2147	1412	2341	0.9
	Pt33	Plasma	120	336	252		1113		1.3
	Pt32	Plasma	50	61		1063			1	0.9
	Pt31	Standard of Care	98						1.4
	Pt30	Plasma	31	74			1514	1110
	Pt29	Plasma	133	31	28		749	588	0.6
	Pt28	Standard of Care	288	317	184			334	0.4
	Pt27	Standard of Care	152		10	537			1.6
	Pt26	Plasma	4
	Pt25	Standard of Care	166	166			996		0.4
	Pt24	Standard of Care	143	509	354	483	171	77	0.8
	Pt23	Plasma	111	93	7	179	255	61	1	1	1.8
	Pt22	Plasma	69	49	6	192	8236		1.8	1.4	1.7
	Pt21	Standard of Care	105	118			519
	Pt20	Standard of Care	38	52		487	893	633	1	1.4
	Pt19	Plasma	70	48	17	1048	4432	1531	2.6	2	3.1
	Pt18	Plasma	107	212	35	1832	6471	1852	0.5	0.5	1.4
	Pt17	Standard of Care	96	56	4	2990	450		1.3	1.91	2.26
	Pt16	Plasma	50	82		445	1989	2983	1.5	1.4
	Pt15	Standard of Care	222	191	139		1961	1410	0.9
	Pt14	Plasma	182	339	206		724		0.8
	Pt13	Standard of Care	161	122		613	1410	716	0.7	2.26
	Pt12	Standard of Care	157	152	146	721			2.2	0.9
	Pt11	Plasma	52			472	789	271	1.4	1.4
	Pt10	Standard of Care	113	48	42	697			1.6	1.6	2.5
	Pt9	Plasma	24			290			1.5	1.5
	Pt8	Standard of Care	54	54			33		0.9
	Pt7	Plasma	89	24		44	1054	544	1.5	2.1
	Pt6	Standard of Care	99	25	52	825	2836	3728	0.8	2.56	2.19
	Pt5	Standard of Care	89	204	100	940	380	200	0.8	0.21	0.64
	Pt4	Plasma	280	228	16	674			2.2	2.27	3
	Pt3	Plasma	36	57		759	3915	1659	1
	Pt2	Standard of Care	100	436	45	1560	546	246	1.3	0.35	0.88
	Pt1	Plasma	135	18	5	546			1.4	1.16

## Sheet: Figure 4
Figure 4
	Trial nr	Subject type	PRNT50 on baseline	OD ratio of RBD Ig tot on baseline	OD ratio of IgM of RBD ELISA on baseline
	Pt86	Patient	<20	0.66	1.33
	Pt85	Patient	<20	0.06	0.01
	Pt84	Patient	20	1.25	0.09
	Pt83	Patient	320	18.4	25.78
	Pt82	Patient	20	2.86	0.96
	Pt81	Patient	160	18.4	10.61
	Pt80	Patient	20	7.01	1.3
	Pt79	Patient	2560	18.4	33.31
	Pt75	Patient	640	6.13	5.6
	Pt74	Patient	640	18.4	6
	Pt73	Patient	320	18.4	2.01
	Pt72	Patient	40	15.12	2.52
	Pt71	Patient		14.8	33.3
	Pt70	Patient		0.9	0
	Pt69	Patient		13.46	1.89
	Pt68	Patient		18.4	5.51
	Pt67	Patient		18.4	21.58
	Pt64	Patient		0.19	0
	Pt63	Patient		15.07	4.42
	Pt62	Patient	1280	18.41	21.73
	Pt61	Patient	640	18.4	19.54
	Pt59	Patient		18.4	33.3
	Pt58	Patient	<20	0.01	0
	Pt57	Patient		18.4	33.3
	Pt55	Patient	20	0.81	3.2
	Pt53	Patient	1280	18.41	21.87
	Pt51	Patient	320	14.45	2.04
	Pt50	Patient	<20	1.35	0.54
	Pt49	Patient	<20	0.06	0.02
	Pt48	Patient	80	18.41	5.95
	Pt47	Patient	80	13.6	7.1
	Pt44	Patient	<20	0.44	0
	Pt43	Patient	>2560	18.41	33.31
	Pt41	Patient	1280	18.4	23.1
	Pt39	Patient	80	18.4	22.07
	Pt38	Patient	40	2.33	1.32
	Pt37	Patient	20	9.07	15.93
	Pt36	Patient	20	8.21	15.29
	Pt33	Patient	1280	18.41	1.52
	Pt32	Patient	320	14.79	8.55
	Pt31	Patient	160	18.42	6.1
	Pt30	Patient	<20	0.05	0
	Pt29	Patient	640		33.31
	Pt28	Patient	<20	0.42	0.04
	Pt25	Patient	80	10.63	13.6
	Pt24	Patient
	Pt23	Patient	1280	18.41	33.31
	Pt22	Patient	<20	0.78	0.23
	Pt21	Patient
	Pt20	Patient	2560	18.41	33.31
	Pt19	Patient	>2560	18.41	33.31
	Pt18	Patient	2560	18.41	33.31
	Pt17	Patient	640	18.41	23.49
	Pt16	Patient	640	18.41	22.17
	Pt15	Patient		18.42	33.31
	Pt14	Patient	1280	6.31	26.53
	Pt13	Patient	160	18.41	27.08
	Pt12	Patient	20	4.66	1.79
	Pt11	Patient	<20	4.89	0.56
	Pt10	Patient	2560	18.41	27.48
	Pt9	Patient	640	13.87	2.88
	Pt7	Patient	160	18.41	3.62
	Pt6	Patient	1280	9.01	0.34
	Pt5	Patient	<20	0.76	0.01
	Pt4	Patient	640	18.41	33.31
	Pt3	Patient	<20	0.19	0
	Pt2	Patient	20	1.25	0.28
	Pt1	Patient	>2560	18.41	24.99
	Do3	Donor	320	18.39
	Do4	Donor	160	14.31
	Do6	Donor	1280	18.39
	Do10	Donor	40	12.66
	Do13	Donor	320	18.39
	Do15	Donor	80	18.39	12.77
	Do18	Donor	160	10.96	9.38
	Do20	Donor	160	12.04	13.84
	Do21	Donor	40	13.73	3.34
	Do23	Donor	40	15.3	7.72
	Do24	Donor	80	18.39	2.39
	Do25	Donor	20	9.09	33.32
	Do34	Donor	80	18.39	20.58
	Do35	Donor	1280	11.27	22.15
	Do37	Donor	160	18.41	13.3
	Do38	Donor	160	13.62	1.02
	Do39	Donor	40	7.57	5.5
	Do40	Donor	80	7.49	0.87
	Do41	Donor	640	12.38	20.42
	Do42	Donor	320	18.44	23.45
	Do43	Donor	20	6.42	0.61
	Do44	Donor	320	18.41	15.76
	Do45	Donor	640	18.41	9.21
	Do46	Donor	20	8.62	1.35
	Do47	Donor	80	12.73	7.57
	Do48	Donor	80	10.11	3.64
	Do52	Donor	80	11.1	2.28
	Do53	Donor	160	18.41	14.21
	Do54	Donor	320	12.93	0.1
	Do55	Donor	<20	1.38	0
	Do56	Donor	160	18.41	24.5
	Do57	Donor	40	3.28	0.04
	Do59	Donor	<20	1.55	0.54
	Do60	Donor	20	6.7	0.23
	Do61	Donor	640	18.41	15.79
	Do62	Donor	40	15.35	9
	Do63	Donor	320	6.02	13.87
	Do64	Donor	20	1.57	1.26
	Do65	Donor	160	18.41	0.05
	Do66	Donor	80	6.95	0.5
	Do67	Donor	<20	0.01	0
	Do69	Donor	160	6.63	2.69
	Do70	Donor	40	18.41	0.22
	Do71	Donor	160	18.41	1.38
	Do74	Donor	160	15.04	10.43
	Do76	Donor	80	1.92	2.41
	Do78	Donor	320	18.41	3.07
	Do79	Donor	>2560	11.61	33.32
	Do80	Donor	80	10.72	0.24
	Do81	Donor	40	5.04	0.99
	Do82	Donor	80	6.17	0.77
	Do83	Donor	2560	8.83	0.16
	Do84	Donor	80	8.52	1.27
	Do85	Donor	40	18.41	3.93
	Do86	Donor	80	6.7	1.15
	Do87	Donor	80	11.79	3.21
	Do88	Donor	160	9.23	16.06
	Do89	Donor	80	11.36	10.59
	Do90	Donor	2560	7.26	0.67
	Do91	Donor	80	15.15	3.3
	Do92	Donor	40	8.55	0.54
	Do93	Donor	160	6.88	1.6
	Do94	Donor	320	18.41	1.1
	Do95	Donor	1280	18.41	13.62
	Do96	Donor	80	15.12	0.29
	Do97	Donor	160	14.91	1.45
	Do98	Donor	640	18.41	15.51
	Do99	Donor	640	18.41	13.47
	Do102	Donor	320	18.41	18.53
	Do104	Donor	80	18.41	1.41
	Do105	Donor	20	10.12	2.07
	Do108	Donor	40	5.35	0.02
	Do109	Donor	640	18.41	10.81
	Do110	Donor	80	5.52	0.57
	Do111	Donor	40	2.98	0.29
	Do113	Donor	160	18.41	0.4
	Do114	Donor	160	18.41	0.02
	Do115	Donor	2560	18.41	23.63
	Do116	Donor	2560	6.01	0.19
	Do117	Donor	40	18.41	10.06
	Do118	Donor	>2560	18.41	16.81
	Do119	Donor	320	1.96	0
	Do120	Donor	>2560	4.54	4.1
	Do121	Donor	80	5.15	0.37
	Do2	Donor	40	5.74
	Do17	Donor	640	18.41	33.31
	Do30	Donor	160	18.39
	Do31	Donor	320	18.39	15.99
	Do32	Donor	160	18.39	5.4
	Do33	Donor	640	18.39	33.32
	Do36	Donor	640	7.6	4.85
	Do49	Donor		18.41	23.22
	Do50	Donor		18.44	5.68
	Do51	Donor	<20	1.45	0
	Do58	Donor	160	12.27	2.79
	Do68	Donor	80	18.41	2.21
	Do72	Donor		18.41	3.68
	Do77	Donor	640	18.41	27.4
	Do112	Donor	2560	18.41	26.83
	Do122	Donor		5.36	1.39
	Do123	Donor		18.41	9.59
	Do124	Donor		18.41	5.38
	Do125	Donor		18.41	3.33
	Do126	Donor		18.41	1.95
	Do127	Donor		18.41	33.3
	Do128	Donor		18.41	7.64
	Do129	Donor		18.41	1.93
	Do130	Donor		18.41	8.14
	Do131	Donor		18.41	22.31
	Do132	Donor		14.65	26.66
	Do133	Donor		11.68	0.1
	Do134	Donor		4.73	1.77
	Do135	Donor		14.93	14.7
	Do136	Donor		18.42	0.78
	Do137	Donor		9.88	0.52
	Do138	Donor		5.98	0.53
	Do139	Donor		18.31	33.31
	Do140	Donor		18.31	33.31
	Do141	Donor		18.31	2.52
	Do142	Donor		18.31	1.24
	Do143	Donor		18.31	0.02
	Do144	Donor		18.31	21.48
	Do145	Donor		8.79	4.27
	Do146	Donor		10.96	1.94
	Do147	Donor		13.47	5.31
	Do148	Donor		14.8	1.51
	Do150	Donor		18.41	3.99
	Do151	Donor		18.41	4.48
	Do153	Donor		18.39	4.06
	Do154	Donor		3.56	0.55
	Do155	Donor		18.41	6.31
	Do156	Donor		0.81	0.03
	Do157	Donor		18.39	22.6
	Do158	Donor		18.39	13.49
	Do159	Donor		18.39	20.43
	Do160	Donor		4.99	10.07
	Do161	Donor		10.77	0.22
	Do162	Donor		0	0
	Do163	Donor		13.27	1.12
	Do164	Donor		4.11	0
	Do165	Donor		18.39	27.4
	Do166	Donor		3.6	8.5
	Do167	Donor		13.42	33.29
	Do168	Donor		18.39	4.21
	Do176	Donor		18.39	8.74
	Do178	Donor		11.44	1.21
	Do180	Donor		18.4	2.1
	Do7	Donor	160	18.39
	Do8	Donor	320	18.39
	Do9	Donor	1280	18.39
	Do11	Donor	320	18.39
	Do12	Donor	1280	18.39
	Do14	Donor	640	18.39
	Do16	Donor	1280	14.19	11.65
	Do19	Donor	640	6.06	7.82
	Do22	Donor	1280	13.34	33.32
	Do26	Donor	640	14.28	33.32
	Do27	Donor	>2560	6.71	0.64
	Do28	Donor	1280	18.39	33.32
	Do73	Donor	640	18.41	23.43
	Do75	Donor	2560	14.74	33.3
	Do103	Donor	640	18.41	26.83
	Do106	Donor	320	10.99	6.73
	Do1	Donor	40	14.78
	Do5	Donor	640	18.39
	Do29	Donor	320	18.39
	Do7	Selected donor	160	18.39
	Do8	Selected donor	320	18.39
	Do9	Selected donor	1280	18.39
	Do11	Selected donor	320	18.39
	Do12	Selected donor	1280	18.39
	Do14	Selected donor	640	18.39
	Do16	Selected donor	1280	14.19	11.65
	Do19	Selected donor	640	6.06	7.82
	Do22	Selected donor	1280	13.34	33.32
	Do26	Selected donor	640	14.28	33.32
	Do27	Selected donor	>2560	6.71	0.64
	Do28	Selected donor	1280	18.39	33.32
	Do73	Selected donor	640	18.41	23.43
	Do75	Selected donor	2560	14.74	33.3
	Do103	Selected donor	640	18.41	26.83
	Do106	Selected donor	320	10.99	6.73
	Do1	Selected donor	40	14.78
	Do5	Selected donor	640	18.39
	Do29	Selected donor	320	18.39

## Sheet: Figure 5A-B
Figure 5A-B
	Trial nr	Treatment arm	OD ratio of RBD Ig tot on baseline	OD ratio of IgM of RBD ELISA on baseline
	Pt87	Standard of Care
	Pt86	Standard of Care	0.66	1.33
	Pt85	Plasma	0.06	0.01
	Pt84	Plasma	1.25	0.09
	Pt83	Standard of Care	18.4	25.78
	Pt82	Standard of Care	2.86	0.96
	Pt81	Plasma	18.4	10.61
	Pt80	Standard of Care	7.01	1.3
	Pt79	Plasma	18.4	33.31
	Pt78	Plasma
	Pt77	Plasma
	Pt76	Standard of Care
	Pt75	Standard of Care	6.13	5.6
	Pt74	Standard of Care	18.4	6
	Pt73	Plasma	18.4	2.01
	Pt72	Plasma	15.12	2.52
	Pt71	Standard of Care	14.8	33.3
	Pt70	Plasma	0.9	0
	Pt69	Standard of Care	13.46	1.89
	Pt68	Standard of Care	18.4	5.51
	Pt67	Plasma	18.4	21.58
	Pt66	Plasma
	Pt65	Standard of Care
	Pt64	Standard of Care	0.19	0
	Pt63	Plasma	15.07	4.42
	Pt62	Plasma	18.41	21.73
	Pt61	Standard of Care	18.4	19.54
	Pt60	Standard of Care
	Pt59	Plasma	18.4	33.3
	Pt58	Plasma	0.01	0
	Pt57	Standard of Care	18.4	33.3
	Pt56	Standard of Care
	Pt55	Plasma	0.81	3.2
	Pt54	Standard of Care
	Pt53	Plasma	18.41	21.87
	Pt52	Standard of Care
	Pt51	Plasma	14.45	2.04
	Pt50	Plasma	1.35	0.54
	Pt49	Standard of Care	0.06	0.02
	Pt48	Plasma	18.41	5.95
	Pt47	Standard of Care	13.6	7.1
	Pt46	Plasma
	Pt45	Plasma
	Pt44	Standard of Care	0.44	0
	Pt43	Standard of Care	18.41	33.31
	Pt42	Plasma
	Pt41	Standard of Care	18.4	23.1
	Pt40	Plasma
	Pt39	Standard of Care	18.4	22.07
	Pt38	Plasma	2.33	1.32
	Pt37	Standard of Care	9.07	15.93
	Pt36	Standard of Care	8.21	15.29
	Pt34	Plasma
	Pt33	Plasma	18.41	1.52
	Pt32	Plasma	14.79	8.55
	Pt31	Standard of Care	18.42	6.1
	Pt30	Plasma	0.05	0
	Pt29	Plasma		33.31
	Pt28	Standard of Care	0.42	0.04
	Pt27	Standard of Care
	Pt26	Plasma
	Pt25	Standard of Care	10.63	13.6
	Pt24	Standard of Care
	Pt23	Plasma	18.41	33.31
	Pt22	Plasma	0.78	0.23
	Pt21	Standard of Care
	Pt20	Standard of Care	18.41	33.31
	Pt19	Plasma	18.41	33.31
	Pt18	Plasma	18.41	33.31
	Pt17	Standard of Care	18.41	23.49
	Pt16	Plasma	18.41	22.17
	Pt15	Standard of Care	18.42	33.31
	Pt14	Plasma	6.31	26.53
	Pt13	Standard of Care	18.41	27.08
	Pt12	Standard of Care	4.66	1.79
	Pt11	Plasma	4.89	0.56
	Pt10	Standard of Care	18.41	27.48
	Pt9	Plasma	13.87	2.88
	Pt8	Standard of Care
	Pt7	Plasma	18.41	3.62
	Pt6	Standard of Care	9.01	0.34
	Pt5	Standard of Care	0.76	0.01
	Pt4	Plasma	18.41	33.31
	Pt3	Plasma	0.19	0
	Pt2	Standard of Care	1.25	0.28
	Pt1	Plasma	18.41	24.99

## Sheet: Figure 5C-D
Figure 5C-D
	Trial nr	Subject type	IgM Nucleocapsid	IgG Nucleocapsid
	Pt1	Patient	26.7535	33.5054
	Pt3	Patient	2.01465	5.96074
	Pt4	Patient	53.0642	27.4409
	Pt5	Patient	1.86813	3.93595
	Pt6	Patient	10.989	14.5145
	Pt7	Patient	2.1441	6.39785
	Pt9	Patient	41.25	32.5591
	Pt10	Patient	11.978	29.8657
	Pt11	Patient	3.18681	3.79132
	Pt12	Patient	1.64835	6.66322
	Pt13	Patient	25.5556	19.9355
	Pt16	Patient	46.7014	21.1505
	Pt17	Patient	60.7418	35.8758
	Pt18	Patient	41.1111	38.3011
	Pt19	Patient	6.34549	38.1075
	Pt20	Patient	8.15018	32.6136
	Pt22	Patient	8.40278	11.6989
	Pt24	Patient	5.68075	4.50111
	Pt27	Patient	4.6875	34.3548
	Pt29	Patient	18.1424	19.8387
	Pt30	Patient	1.57118	7.52688
	Pt32	Patient	6.16319	9.36559
	Pt33	Patient	2.90799	10.2473
	Pt34	Patient	3.29861	28.2151
	Pt43	Patient	22.7289	29.2459
	Pt44	Patient	-0.018315	12.2624
	Pt47	Patient	9.21245	18.0682
	Pt48	Patient	5.43403	7.26882
	Pt50	Patient	0.755208	10.043
	Pt51	Patient	4.60069	13.4624
	Pt53	Patient	8.34201	35.3656
	Pt58	Patient	0.763889	4.34409
	Pt62	Patient	26.0677	33.2796
	Pt63	Patient	11.4844	34.9247
	Pt64	Patient	5.54945	6.43595
	Pt67	Patient	55.4167	36.5806
	Pt68	Patient	8.95775	33.2594
	Pt69	Patient	3.44322	4.24587
	Pt70	Patient	1.61172	4.92769
	Pt72	Patient	4.12326	21.5806
	Pt73	Patient	2.77778	18.7419
	Pt74	Patient	5.65104	19.1075
	Pt75	Patient	5.81221	17.4501
	Pt79	Patient	5.46007	4.32258
	Pt80	Patient	0.711806	3.70968
	Pt81	Patient	6.44965	16.1935
	Pt82	Patient	2.40451	3.47312
	Pt83	Patient	28.6458	31.086
	Pt84	Patient	0.885417	8.16129
	Pt85	Patient	0.590278	15.2366
	Pt86	Patient	5.20833	7.16129
	Do1	Donor	2.58242	9.88636
	Do3	Donor	0.998264	10.7419
	Do4	Donor	3.4809	11.6667
	Do6	Donor	19.011	23.0888
	Do7	Donor	4.17535	9.36559
	Do8	Donor	1.02431	15.1828
	Do9	Donor	1.32812	14.2903
	Do11	Donor	2.20486	15.8602
	Do12	Donor	15.7552	33.172
	Do14	Donor	2.20486	18.2688
	Do15	Donor	1.30208	8.83871
	Do20	Donor	1.99078	35.2015
	Do31	Donor	24.0939	28.3592
	Do39	Donor	2.56221	19.9622
	Do40	Donor	3.04147	17.4055
	Do41	Donor	29.2258	40.0504
	Do43	Donor	4.0553	13.6272
	Do45	Donor	42.1935	41.3224
	Do46	Donor	1.46544	14.0932
	Do47	Donor	1.29954	15.4912
	Do48	Donor	5.62212	27.2796
	Do50	Donor	26.8681	20.1136
	Do51	Donor	1.46544	10.7431
	Do52	Donor	2.90323	22.9597
	Do53	Donor	5.39171	30.0378
	Do55	Donor	3.05991	15.0126
	Do56	Donor	12.7834	36.9773
	Do57	Donor	3.40659	9.20455
	Do60	Donor	2.38095	7.51033
	Do61	Donor	2.06452	37.733
	Do62	Donor	1.14286	12.4433
	Do65	Donor	2.01843	16.9395
	Do66	Donor	6.86636	22.1662
	Do67	Donor	4.15668	6.76322
	Do68	Donor	4.1106	32.2544
	Do69	Donor	3.10599	21.2846
	Do78	Donor	11.493	28.3038
	Do82	Donor	3.76959	9.28212
	Do83	Donor	4.59908	20.3778
	Do84	Donor	2.66359	22.2418
	Do85	Donor	2.46083	14.3451
	Do86	Donor	4.87558	21.7884
	Do88	Donor	5.25346	34.2695
	Do89	Donor	6.4977	22.3426
	Do91	Donor	10.8059	21.8492
	Do99	Donor	1.40092	12.33
	Do101	Donor	11.4194	32.0403
	Do102	Donor	2.1106	40.0378
	Do103	Donor	16.5991	34.9622
	Do106	Donor	5.25346	30.9068
	Do108	Donor	4.08425	12.2624
	Do147	Donor	12.9217	35.7053
	Do148	Donor	4.99531	18.6696
	Do153	Donor	2.82949	35.4408
	Hc0028	Healthy control	1.41026	6.25
	Hc0029	Healthy control	4.34066	4.20455
	Hc0030	Healthy control	2.41758	7.03512
	Hc0033	Healthy control	3.93773	2.94421
	Hc0034	Healthy control	4.7619	8.21281
	Hc0035	Healthy control	1.52015	9.0186
	Hc0036	Healthy control	2.48826	3.99113
	Hc0037	Healthy control	3.26761	10.3215
	HC0038	Healthy control	1.28111	9.42065

## Sheet: Figure 6
Figure 6
	Trial nr	Subject type	PRNT50 on baseline
	Pt87	Patient
	Pt86	Patient	<20
	Pt85	Patient	<20
	Pt84	Patient	20
	Pt83	Patient	320
	Pt82	Patient	20
	Pt81	Patient	160
	Pt80	Patient	20
	Pt79	Patient	2560
	Pt78	Patient
	Pt77	Patient
	Pt76	Patient
	Pt75	Patient	640
	Pt74	Patient	640
	Pt73	Patient	320
	Pt72	Patient	40
	Pt71	Patient
	Pt70	Patient
	Pt69	Patient
	Pt68	Patient
	Pt67	Patient
	Pt66	Patient
	Pt65	Patient
	Pt64	Patient
	Pt63	Patient
	Pt62	Patient	1280
	Pt61	Patient	640
	Pt60	Patient
	Pt59	Patient
	Pt58	Patient	<20
	Pt57	Patient
	Pt56	Patient
	Pt55	Patient	20
	Pt54	Patient
	Pt53	Patient	1280
	Pt52	Patient
	Pt51	Patient	320
	Pt50	Patient	<20
	Pt49	Patient	<20
	Pt48	Patient	80
	Pt47	Patient	80
	Pt46	Patient
	Pt45	Patient
	Pt44	Patient	<20
	Pt43	Patient	>2560
	Pt42	Patient
	Pt41	Patient	1280
	Pt40	Patient
	Pt39	Patient	80
	Pt38	Patient	40
	Pt37	Patient	20
	Pt36	Patient	20
	Pt34	Patient
	Pt33	Patient	1280
	Pt32	Patient	320
	Pt31	Patient	160
	Pt30	Patient	<20
	Pt29	Patient	640
	Pt28	Patient	<20
	Pt27	Patient
	Pt26	Patient
	Pt25	Patient	80
	Pt24	Patient
	Pt23	Patient	1280
	Pt22	Patient	<20
	Pt21	Patient
	Pt20	Patient	2560
	Pt19	Patient	>2560
	Pt18	Patient	2560
	Pt17	Patient	640
	Pt16	Patient	640
	Pt15	Patient
	Pt14	Patient	1280
	Pt13	Patient	160
	Pt12	Patient	20
	Pt11	Patient	<20
	Pt10	Patient	2560
	Pt9	Patient	640
	Pt8	Patient
	Pt7	Patient	160
	Pt6	Patient	1280
	Pt5	Patient	<20
	Pt4	Patient	640
	Pt3	Patient	<20
	Pt2	Patient	20
	Pt1	Patient	>2560
	Do7	Selected donor	160
	Do8	Selected donor	320
	Do9	Selected donor	1280
	Do11	Selected donor	320
	Do12	Selected donor	1280
	Do14	Selected donor	640
	Do16	Selected donor	1280
	Do19	Selected donor	640
	Do22	Selected donor	1280
	Do26	Selected donor	640
	Do27	Selected donor	>2560
	Do28	Selected donor	1280
	Do73	Selected donor	640
	Do75	Selected donor	2560
	Do103	Selected donor	640
	Do106	Selected donor	320
	Do1	Selected donor	40
	Do5	Selected donor	640
	Do29	Selected donor	320

## Sheet: Figure 7
Figure 7
	Trial nr	Treatment arm	Day	IFNg	TNFa	IL-6
	Pt5	Standard of Care	D1	90.7	17.8	54.4
	Pt12	Standard of Care	D1	71.1	24.7	118
	Pt17	Standard of Care	D1	7.47	19.2	43.7
	Pt24	Standard of Care	D1	15.6	19.3	99.5
	Pt47	Standard of Care	D1	10.5	29.2	36.4
	Pt69	Standard of Care	D1	33.1	14.8	57.4
	Pt75	Standard of Care	D1	13.8	13.9	138
	Pt80	Standard of Care	D1	23.2	16.9	43.9
	Pt82	Standard of Care	D1	8.35	9.23	58.6
	Pt83	Standard of Care	D1	19.8	25.2	1517
	Pt29	Plasma	D1	17.6	18.5	40.2
	Pt33	Plasma	D1	7.12	13.1	63.1
	Pt34	Plasma	D1	20.8	36.6	80.3
	Pt48	Plasma	D1	35.8	17.3	106
	Pt51	Plasma	D1	9.24	30.6	1759
	Pt62	Plasma	D1	15	19.2	264
	Pt63	Plasma	D1	131	30.1	990
	Pt67	Plasma	D1	0.472	12.9	40.9
	Pt72	Plasma	D1	5.79	20.2	45.1
	Pt05	Standard of Care	D7	1.85	18.3	3.81
	Pt12	Standard of Care	D7	6.03	22.3	68
	Pt17	Standard of Care	D7	1.84	23	4.74
	Pt24	Standard of Care	D7	9.59	47	149
	Pt47	Standard of Care	D7	2.17	19.1	2.92
	Pt69	Standard of Care	D7	4.84	20.2	26.1
	Pt75	Standard of Care	D7	1.93	15	1528
	Pt80	Standard of Care	D7	15.7	76	6397
	Pt82	Standard of Care	D7	15.3	15.1	83.2
	Pt83	Standard of Care	D7	5.24	33.8	1128
	Pt29	Plasma	D7	4.37	24.9	11.9
	Pt33	Plasma	D7	3.66	23.2	69.1
	Pt34	Plasma	D7	3.37	35.7	175
	Pt48	Plasma	D7	1.04	18.7	68.1
	Pt51	Plasma	D7	2.42	25.3	1308
	Pt62	Plasma	D7	0.684	14.6	8
	Pt63	Plasma	D7	2.07	22.4	185
	Pt67	Plasma	D7	5.52	14.7	17.9
	Pt72	Plasma	D7	1.6	19.9	2.88
	Pt05	Standard of Care	D14	1.99	20.2	5.7
	Pt12	Standard of Care	D14	4.68	18.5	57.8
	Pt17	Standard of Care	D14	0.665	15.9	2.55
	Pt24	Standard of Care	D14	2.92	33.7	103
	Pt47	Standard of Care	D14	3.14	13	3.28
	Pt69	Standard of Care	D14	0.911	15.5	21.1
	Pt75	Standard of Care	D14	0.55	8.81	70.7
	Pt80	Standard of Care	D14	2.42	26.5	7717
	Pt82	Standard of Care	D14	0.17	5.33	4.97
	Pt83	Standard of Care	D14	1.15	15.9	5.44
	Pt29	Plasma	D14	1.97	17.7	1.56
	Pt33	Plasma	D14	1.5	16.6	27.5
	Pt34	Plasma	D14	6.28	28	42.8
	Pt48	Plasma	D14	0.626	16.7	6.51
	Pt51	Plasma	D14	2.88	20.3	448
	Pt62	Plasma	D14	1.91	14.7	3.51
	Pt63	Plasma	D14	1.47	15.4	34.4
	Pt67	Plasma	D14	2.69	14.1	22.6
	Pt72	Plasma	D14	1.03	14.5	4.95
	Hc0028	Healthy control	HC	0.358	2.88	4.59
	Hc0029	Healthy control	HC	0.832	2.24	1.56
	Hc0030	Healthy control	HC	0.188	2.69	1.95
	Hc0035	Healthy control	HC	0.5	2.94
	Hc0036	Healthy control	HC	0.681	2.83	2.01
	Hc0038	Healthy control	HC	0.52	1.36	2.03

## Sheet: Figure 8A
Figure 8A
	Trial nr	Treatment arm	Viralload D1	Viralload D3	Viralload D7	Viralload D10	Viralload D14
	Pt87	Standard of Care
	Pt86	Standard of Care	4997.63	2368.44
	Pt85	Plasma	0	0	531.93
	Pt84	Plasma	82204.7	0
	Pt83	Standard of Care	3440.43	68205.8	0	0
	Pt82	Standard of Care	49968.4	17348.7			0
	Pt81	Plasma	196449
	Pt80	Standard of Care	1735.15	19648	0		0
	Pt79	Plasma		19648
	Pt78	Plasma			0
	Pt77	Plasma		0
	Pt76	Standard of Care
	Pt75	Standard of Care	90.82		0		0
	Pt74	Standard of Care	5659.97	0
	Pt73	Plasma	0	0	0
	Pt72	Plasma	0	0	0		0
	Pt71	Standard of Care	7259.64	2091.28	3232.87		0
	Pt70	Plasma		0
	Pt69	Standard of Care	20909.5	0	0	0	0
	Pt68	Standard of Care	0		0
	Pt67	Plasma	0		66.72		0
	Pt66	Plasma	0	0
	Pt65	Standard of Care		1439.66
	Pt64	Standard of Care	6.40705e+06
	Pt63	Plasma	4412.79		0		0
	Pt62	Plasma		8221.77	148.77	0	0
	Pt61	Standard of Care	14394.3			4997.63
	Pt60	Standard of Care	3440.43	0	3440.43		1271.19
	Pt59	Plasma	64090.8	8221.77
	Pt58	Plasma	4.4093e+08
	Pt57	Standard of Care	0
	Pt56	Standard of Care	1.27018e+08	6.01956e+07
	Pt55	Plasma	5659.97			1846.55	0
	Pt54	Standard of Care		1532.09	0		0
	Pt53	Plasma		0	0	0
	Pt52	Standard of Care		0	0		0
	Pt51	Plasma	0	0	0	0	0
	Pt50	Plasma		13525.9	0		0
	Pt49	Standard of Care			0
	Pt48	Plasma		0			0
	Pt47	Standard of Care		6023.37	8221.77		0
	Pt46	Plasma		602.43			0
	Pt45	Plasma
	Pt44	Standard of Care
	Pt43	Standard of Care	8221.77	8221.77	1194.5		0
	Pt42	Plasma		184597	196449
	Pt41	Standard of Care		1122.43	0		0
	Pt40	Plasma
	Pt39	Standard of Care	5659.97	0	28541
	Pt38	Plasma	0	0	0		0
	Pt37	Standard of Care		0	0	0	0
	Pt36	Standard of Care	1054.71	822.31	3037.82		0
	Pt34	Plasma			0	0	0
	Pt33	Plasma		68205.8	36607.4		60224.2
	Pt32	Plasma	0		0		0
	Pt31	Standard of Care		641.11			0
	Pt30	Plasma	18462.6	17348.7	0		3037.82
	Pt29	Plasma			0		0
	Pt28	Standard of Care
	Pt27	Standard of Care			9311.41
	Pt26	Plasma
	Pt25	Standard of Care		148.77
	Pt24	Standard of Care		56590.8	1.73432e+06		15318.5
	Pt23	Plasma		4146.56	0
	Pt22	Plasma
	Pt21	Standard of Care	726.08	0	0		726.08
	Pt20	Standard of Care	0			2854.55
	Pt19	Plasma	0	0	0	0	0
	Pt18	Plasma		0	0	0	0
	Pt17	Standard of Care	6821.65	0	0
	Pt16	Plasma	0		0		0
	Pt15	Standard of Care	0	0	0		0
	Pt14	Plasma	0	991.08	1735.15		0
	Pt13	Standard of Care	87482.6	875.1
	Pt12	Standard of Care	46953.7	1439.66	0
	Pt11	Plasma	12709.9
	Pt10	Standard of Care	0		0		0
	Pt9	Plasma	352.86		0		0
	Pt8	Standard of Care
	Pt7	Plasma	2520.5	0	0		0
	Pt6	Standard of Care	135238		0		0
	Pt5	Standard of Care	4997.63		3896.4
	Pt4	Plasma	8749.64	1735.15	3440.43		0
	Pt3	Plasma	1.53137e+06
	Pt2	Standard of Care	640807	414525	44120.9
	Pt1	Plasma	3661.32	0	0

[truncated: 17 more sheets: Figure 8B, Figure 8C, Table 1, Sup Fig 2, Sup Fig 3, Sup Fig 4, Sup table 1, Sup Table 2, Sup table 3, Sup table 4, Sup table 5, Sup table 6, Sup table 7, Sup table 8, Sup table 9, Sup table 10, Sup table 11]
